# Supplementary material for: Knowledge and Expectations of Orthodontic Retention Among Individuals Seeking Orthodontic Treatment in Saudi Arabia: A Cross-Sectional Study
Source: Dent J (Basel). 2026 Jan 4;14(1):21. doi: 10.3390/dj14010021 (PMC12840533; doi:10.3390/dj14010021)
Supplement: Supplementary file 1 [file dentistry-14-00021-s001.zip]

Archive with 2 entries (2 files):
- File S1. STROBE Statement.pdf
- File S2. questioner.pdf
